# Supplementary material for: Host Cell Entry and Neutralization Sensitivity of SARS-CoV-2 Lineages B.1.620 and R.1
Source: Viruses. 2022 Nov 9;14(11):2475. doi: 10.3390/v14112475 (PMC9698971; doi:10.3390/v14112475)
Supplement: Supplementary file 1 [file viruses-14-02475-s001.zip]

Archive with 1 entries (1 files):
- viruses-1996992-supplementary.pdf
